# Supplementary material for: Study on the Dual Enhancement Effect of Nanoparticle–Surfactant Composite Systems on Oil Recovery Rates
Source: Nanomaterials (Basel). 2026 Jan 12;16(2):102. doi: 10.3390/nano16020102 (PMC12844195; doi:10.3390/nano16020102)
Supplement: Supplementary file 1 [file nanomaterials-16-00102-s001.zip]

Archive with 1 entries (1 files):
- nanomaterials-4068409-supplementary materials.pdf
